# Supplementary material for: Representations of time in human frontoparietal cortex
Source: Commun Biol. 2018 Dec 21;1:233. doi: 10.1038/s42003-018-0243-z (PMC6303258; doi:10.1038/s42003-018-0243-z)
Supplement: Supplementary file 2 — Supplementary Data 1 [file 42003_2018_243_MOESM2_ESM.xlsx]

## Sheet: Fig 1
(b, left)					(b, right)					(c)
240ms	387ms	613ms	987ms		36deg	72deg	108deg	144deg		240ms	387ms	613ms	987ms
0.625	1	1	0.75		1	0.875	0.75	0.875		0.930556	0.930556	0.861111	0.875
0.5	0.5	0.875	0.875		0.75	1	1	1		0.805556	0.819444	0.875	0.916667
0.875	0.75	0.75	0.875		1	1	0.75	1		0.773148	0.888889	0.930556	0.902778
0.875	1	1	1		0.625	0.875	0.75	0.875		0.888889	0.916667	0.930556	0.944444
1	1	1	1		1	1	1	1		0.888889	0.861111	0.944444	0.902778
0.625	1	0.875	0.875		1	1	1	1		0.791667	0.875	0.986111	0.888889
1	1	0.875	0.875		1	1	1	1		0.930556	0.847222	0.972222	0.986111
0.75	0.875	1	1		1	1	1	0.875		0.763889	0.819444	0.833333	0.916667
0.875	1	0.875	0.75		0.875	1	0.714286	0.75		0.833333	0.819444	0.847222	0.828704
0.875	0.875	0.75	1		0.875	1	0.875	1		0.958333	0.958333	0.972222	0.875
0.75	1	1	1		0.875	0.875	0.75	0.875		0.791667	0.833333	0.916667	0.930556

## Sheet: Fig 3
(c)													(d)
L MidFG	L TP/RolOp	L IPL	R LG/ParaHippo	Cerebellum	MedFC	R IFG	R MidFG	L Precuneus	L PreCG	L Calcarine	R SPL/IPL		R SPL	L IPL	R PreCG/SFG	L MidFG	L IOG/MOG	R PreCG	L Insula	Cerebellar Verm	Calcarine	L Putamen	R MidFG
-2.77778	1.38889	2.77778	1.38889	4.16667	1.38889	5.55556	9.72222	5.55556	4.16667	6.94444	5.55556		12.5	6.94444	4.16667	1.38889	5.55556	-5.55556	0	-1.38889	6.94444	6.94444	1.38889
-1.38889	6.94444	-1.38889	0	-2.77778	-2.77778	0	-4.16667	-9.72222	-4.16667	-2.77778	2.77778		-1.38889	2.77778	-2.77778	2.77778	-1.38889	0	-4.16667	0	-1.38889	-1.38889	-4.16667
12.5	8.33333	12.5	-4.16667	4.16667	12.5	2.77778	0	1.38889	8.33333	12.5	0		4.16667	2.77778	6.94444	-2.77778	2.77778	5.55556	2.77778	5.55556	0	1.38889	4.16667
-6.94444	2.77778	6.94444	1.38889	-4.16667	2.77778	4.16667	4.16667	-5.55556	1.38889	-4.16667	2.77778		-2.77778	-5.55556	2.77778	0	-5.55556	-2.77778	2.77778	0	5.55556	0	1.38889
0	-4.16667	1.38889	4.16667	1.38889	0	-4.16667	-2.77778	1.38889	-1.38889	0	2.77778		-2.77778	-9.72222	-2.77778	-4.16667	-6.94444	6.94444	-2.77778	6.94444	-1.38889	-2.77778	-1.38889
5.55556	2.77778	1.38889	4.16667	1.38889	1.38889	9.72222	0	2.77778	-2.77778	-1.38889	6.94444		2.77778	1.38889	-6.94444	-4.16667	-2.77778	-4.16667	5.55556	2.77778	1.38889	-2.77778	4.16667
2.77778	5.55556	1.38889	0	6.94444	4.16667	1.38889	-1.38889	0	4.16667	-2.77778	6.94444		2.77778	2.77778	0	2.77778	5.55556	2.77778	12.5	5.55556	2.77778	2.77778	-8.33333
-5.55556	1.38889	6.94444	-2.77778	-2.77778	0	2.77778	1.38889	4.16667	11.1111	11.1111	4.16667		5.55556	4.16667	0	-1.38889	-6.94444	0	5.55556	-2.77778	5.55556	-5.55556	-1.38889
2.77778	-5.55556	1.38889	-8.33333	-5.55556	4.16667	4.16667	5.55556	1.38889	4.16667	0	-1.38889		-8.33333	-8.33333	0	5.55556	-4.16667	-2.77778	1.38889	5.55556	1.38889	2.77778	-2.77778
9.72222	1.38889	13.8889	11.1111	-2.77778	22.2222	1.38889	5.55556	4.16667	15.2778	9.72222	11.1111		0	2.77778	8.33333	-4.16667	2.77778	-6.94444	-4.16667	1.38889	4.16667	-4.16667	-2.77778
1.38889	4.16667	1.38889	-2.77778	-6.94444	5.55556	9.72222	-1.38889	1.38889	-2.77778	5.55556	-1.38889		-1.38889	-1.38889	-2.77778	-6.94444	5.55556	-6.94444	1.38889	-5.55556	2.77778	2.77778	0

## Sheet: Fig 4
(e)					(f)					(g)					(h)
240ms	387ms	613ms	987ms		240ms	387ms	613ms	987ms		240ms	387ms	613ms	987ms		240ms	387ms	613ms	987ms
-1.8508	-3.11115	-2.61759	-1.12999		-1.51887	-1.4408	-3.01306	-1.63759		-0.476611	0.0847152	-0.593956	1.98506		-0.966314	-6.51938	-3.0903	-5.12958
0.157891	0.803119	-0.145072	-0.0749392		-1.17485	0.167626	-1.82552	-1.10335		-2.67632	-3.15275	-3.6389	-3.6157		1.89593	1.721	2.29589	1.9368
0.301729	2.57433	2.02105	2.13149		-0.335595	1.11511	1.49404	1.37829		-3.10328	-4.20423	-3.97775	-3.94332		0.80503	0.906234	-0.809749	-1.08356
5.82643	5.27429	6.47823	7.64036		4.43684	4.34881	4.46632	4.40445		4.56667	4.28856	6.31809	5.10619		4.25678	6.1045	9.05835	9.69171
-0.841722	-1.16949	-0.587919	-0.251006		-1.96196	-0.789683	-0.993044	-1.53994		-0.924581	-0.245899	0.418166	1.80688		0.952437	2.71785	1.12087	3.46358
-0.724651	-1.10054	-0.671374	0.938512		1.38962	1.87147	1.56954	2.55896		2.92864	2.36925	2.19589	4.43611		-0.687602	-3.82826	-3.33816	-1.64898
4.05828	3.54763	3.97391	5.14627		3.16041	1.8283	2.85842	2.90998		0.730175	-0.519881	-0.804167	0.417094		3.00319	1.10888	2.00738	4.41829
4.95421	1.85293	2.65257	3.20213		2.92157	0.741125	2.36183	0.881228		2.68518	-0.279875	1.6575	0.62711		2.61754	0.415776	0.130493	3.10679
2.22752	1.65253	0.658534	0.93833		3.69657	2.8653	3.79592	2.06411		3.28385	1.66675	2.96195	0.561903		0.300982	1.16709	0.685403	-0.623468
0.564569	1.09131	-0.4008	-0.242896		2.93247	2.83729	3.72738	2.66776		1.76871	1.32252	1.99998	2.41638		2.56837	3.38012	2.27244	2.32472
4.88737	3.71674	7.23973	4.97649		3.25554	1.46006	3.56852	2.94652		1.05535	-1.13131	1.02591	0.775997		2.83404	1.13132	4.57129	2.9726

## Sheet: Fig5
(a)			(b)			(c)			(d)
Task performance	Decoding accuracy - chance		Task performance	Decoding accuracy - chance		Task performance	Decoding accuracy - chance		Task performance	Decoding accuracy - chance
0.899306	2.77778		0.899306	1.38889		0.899306	5.55556		0.899306	5.55556
0.854167	-1.38889		0.854167	-2.77778		0.854167	0		0.854167	2.77778
0.873843	12.5		0.873843	12.5		0.873843	2.77778		0.873843	0
0.920139	6.94444		0.920139	2.77778		0.920139	4.16667		0.920139	2.77778
0.899306	1.38889		0.899306	0		0.899306	-4.16667		0.899306	2.77778
0.885417	1.38889		0.885417	1.38889		0.885417	9.72222		0.885417	6.94444
0.934028	1.38889		0.934028	4.16667		0.934028	1.38889		0.934028	6.94444
0.833333	6.94444		0.833333	0		0.833333	2.77778		0.833333	4.16667
0.832176	1.38889		0.832176	4.16667		0.832176	4.16667		0.832176	-1.38889
0.940972	13.8889		0.940972	22.2222		0.940972	1.38889		0.940972	11.1111
0.868056	1.38889		0.868056	5.55556		0.868056	9.72222		0.868056	-1.38889

## Sheet: Fig 6
(b)
36deg	72deg	108deg	144deg
1.02855	1.62988	0.197127	-0.529796
-1.16263	-1.4212	-3.51117	-1.71998
-1.24294	-0.974975	-1.44616	-2.67365
-0.437856	1.3285	2.93703	0.74602
-0.804821	-0.693496	0.178617	-0.839023
0.925137	1.44911	1.72357	1.27112
2.24352	1.96259	2.40525	1.66992
0.430197	1.56212	2.33354	2.2836
3.31099	3.29318	3.86001	2.71514
1.32335	1.42657	1.90765	2.00998
2.45205	2.79515	4.00076	3.07518

## Sheet: Fig 8
(b)
240ms	387ms	613ms	987ms
0.398417	-0.0563401	0.908257	0.105619
2.80123	-1.12576	0.0327247	2.29071
-0.683259	-0.789735	3.75769	8.35758
2.63454	6.07453	6.16296	10.9216
2.2873	5.05688	7.40983	14.7339
2.35101	-0.475405	4.88598	5.88408
-0.0745288	1.71425	8.19754	13.0609
2.90254	1.76166	0.889183	0.465348
3.90501	8.99436	5.6286	1.25509
1.81842	-1.95719	2.3387	1.76539
-5.9647	-5.19652	2.82767	4.73303

## Sheet: Supplemenary Fig 1
(a)					(b)					(c)					(d)
240ms	387ms	613ms	987ms		240ms	387ms	613ms	987ms		240ms	387ms	613ms	987ms		240ms	387ms	613ms	987ms
-1.80787	-3.08734	-2.54922	-1.12271		-1.27485	-1.17539	-2.67086	-1.0851		-0.0225416	0.444944	-0.365916	2.65701		-1.23523	-6.87573	-3.46562	-5.55289
0.405195	1.19496	0.273856	0.62042		-1.01597	0.295669	-1.623	-0.816071		-3.25847	-3.55451	-3.91193	-4.71432		1.84568	1.92879	2.49144	2.24939
0.410558	2.65161	2.55139	2.22446		-0.471397	0.99306	1.4118	1.21442		-2.39762	-3.38485	-2.97311	-2.73183		0.898726	1.19021	-0.225093	-0.913407
5.80606	5.139	6.60229	7.29464		5.34865	5.47874	5.79779	5.65782		4.83896	4.68856	6.76722	5.01617		4.10975	6.02336	9.1434	9.37631
-0.8757	-1.06005	-0.318887	-0.188332		-1.91463	-0.685357	-0.790249	-1.23036		-1.0072	-0.291646	0.618723	1.65117		0.836573	2.73975	1.18206	3.16868
-1.27935	-1.50332	-1.13448	-0.0294482		1.35282	1.85632	1.64196	2.02917		3.16889	2.74977	2.80382	4.39777		-1.19675	-4.32489	-3.82815	-2.24985
4.14608	3.5815	4.31341	5.49274		3.74532	2.51866	3.80518	3.94296		0.945285	-0.307236	-0.30828	0.782874		2.48536	0.380889	1.65606	3.51824
5.17853	2.10925	3.00331	3.34986		3.12062	0.929635	2.50533	1.21679		2.76483	-0.107916	1.69787	0.79264		2.86473	0.567559	0.720439	3.27962
2.30953	1.69779	1.07139	1.3971		3.94609	3.0428	4.12016	2.37723		3.5984	1.98599	3.44094	1.05598		0.349323	0.8094	1.23163	-0.239232
0.349492	1.04924	-0.302969	-0.563461		3.62012	3.60428	4.50243	3.79283		1.5569	1.01645	1.64282	2.04481		2.57563	3.63891	2.24573	2.61025
5.41247	4.88697	7.79906	5.78225		4.70062	3.32494	5.51979	5.16901		1.71881	-0.494812	1.74521	1.0838		3.47101	2.52741	5.45532	4.02322

## Sheet: Supplementary Fig 2
(a)			(b)			(c)			(d)
Standard deviation	Decoding accuracy - chance		Standard deviation	Decoding accuracy - chance		Standard deviation	Decoding accuracy - chance		Standard deviation	Decoding accuracy - chance
0.0365272	2.77778		0.0365272	1.38889		0.0365272	5.55556		0.0365272	5.55556
0.0513451	-1.38889		0.0513451	-2.77778		0.0513451	0		0.0513451	2.77778
0.0693286	12.5		0.0693286	12.5		0.0693286	2.77778		0.0693286	0
0.0237198	6.94444		0.0237198	2.77778		0.0237198	4.16667		0.0237198	2.77778
0.0347222	1.38889		0.0347222	0		0.0347222	-4.16667		0.0347222	2.77778
0.0796848	1.38889		0.0796848	1.38889		0.0796848	9.72222		0.0796848	6.94444
0.0625	1.38889		0.0625	4.16667		0.0625	1.38889		0.0625	6.94444
0.0631397	6.94444		0.0631397	0		0.0631397	2.77778		0.0631397	4.16667
0.0115741	1.38889		0.0115741	4.16667		0.0115741	4.16667		0.0115741	-1.38889
0.0444661	13.8889		0.0444661	22.2222		0.0444661	1.38889		0.0444661	11.1111
0.0666088	1.38889		0.0666088	5.55556		0.0666088	9.72222		0.0666088	-1.38889

## Sheet: Supplemenary Fig 4
240ms	387ms	613ms	987ms
-0.324993	1.27469	2.55725	1.76201
-1.63365	-0.801839	-2.06915	-2.00387
-2.02151	-0.842695	-0.897153	-1.65228
0.692167	0.645158	1.92419	1.54889
0.115555	1.48776	-0.583093	-1.42506
1.22271	0.75537	1.2877	1.56349
2.58906	2.16468	2.63999	3.05843
2.21468	1.93482	1.2499	0.312031
3.97242	3.08046	4.11771	2.51295
2.18588	1.403	2.41626	1.42547
3.13211	3.02752	3.90364	4.96512
